# Supplementary material for: Decreased AdipoR1 signaling and its implications for obesity-induced male infertility
Source: Sci Rep. 2024 Mar 8;14:5701. doi: 10.1038/s41598-024-56290-0 (PMC10923778; doi:10.1038/s41598-024-56290-0)
Supplement: Supplementary file 1 — Supplementary Information 1. [file 41598_2024_56290_MOESM1_ESM.xlsx]

## Sheet: Fig.1
		Fig. 1a	Fig. 1b	Fig. 1c				Fig. 1d
		Testes weight (g)	Sperm count (x10^6/ml)	Sperm motility (%)				Pregnancy rate (%)
	NC-1	0.245	8.84	65.1584			NC-1	0
	NC-2	0.219	7.33	70.3956			NC-2	25
	NC-3	0.225	6.82	69.7947			NC-3	25
	NC-4	0.23	6.23	63.8844			NC-4	0
	NC-5	0.211	8.01	65.2934			NC-5	50
	NC-6	0.226	5.51	69.51			NC-6	25
	NC-7	0.197	5.96	67.2819			NC-7	25
	NC-8	0.242	9.9	64.0404			NC-8	25
	NC-9	0.202	8.53	63.5404			NC-9	0
	NC-10	0.233	8.08	62.2525			NC-10	0
	NC-11	0.216	7.63	65.1376			HF-1	0
	NC-12	0.228	6.88	68.75			HF-2	0
	NC-13	0.219	6.85	64.6715			HF-3	0
	NC-14	0.218	5.66	62.3675			HF-4	0
	NC-15	0.215	7.2	63.75			HF-5	0
	HF-1	0.206	5.1	59.0196			HF-6	0
	HF-2	0.237	6.99	61.8026			HF-7	0
	HF-3	0.238	6.43	60.4977			HF-8	0
	HF-4	0.231	7.17	61.9247			HF-9	0
	HF-5	0.232	6.07	67.8748			HF-10	0
	HF-6	0.207	6.81	65.3451
	HF-7	0.223	6.18	53.5599		Average	NC	17.5
	HF-8	0.236	5.99	55.7596			HF	0
	HF-9	0.236	6.04	60.9272
	HF-10	0.203	6.6	54.5455		SEM	NC	5.33594
	HF-11	0.236	5.59	58.3184			HF	0
	HF-12	0.231	6.82	54.2522
	HF-13	0.219	7.21	61.5811		P value	NC vs HF	0.00416416
	HF-14	0.238	5.43	49.7238
	HF-15	0.203	4.53	51.2141
	HF-16	0.211	6.8	59.4118
Average	NC	0.221733	7.29533	65.7219
	HF	0.224187	6.235	58.4849
SEM	NC	0.00340793	0.318628	0.705319
	HF	0.00344265	0.193065	1.24764
P value	NC vs HF	0.616745	0.00725832	2.83832e-05

## Sheet: Fig.2
		Fig. 2a	Fig. 2c	Fig. 2d	Fig. 2e				Fig. 2b				Fig. 2f				Fig. 2h
		AdipoR1 /18S rRNA	AdipoR2 /18S rRNA	Bax /18S rRNA	Caspase-9 /18S rRNA				AdipoR1 /a-tubulin				Caspase-9 /a-tubulin				%TUNEL(+) tubules (=TUNEL(+)tubules/total tubule)
	NC-1	1.02215	1.00819	0.972461	0.711301			NC-1	0.844911			NC-1	0.843766			NC-1	6.89495
	NC-2	1.05295	1.06556	1.02008	0.67407			NC-2	1.26528			NC-2	0.839747			NC-2	5.81009
	NC-3	1.04887	1.02224	1.0152	0.797127			NC-3	0.90938			NC-3	1.05718			NC-3	11.791
	NC-4	1.18927	1.10014	1.11973	0.924439			NC-4	1.07084			NC-4	1.02677			NC-4	11.1554
	NC-5	1.10614	1.02627	1.01818	0.823525			NC-5	0.909597			NC-5	1.00985			NC-5	7.33077
	NC-6	0.969399	1.00552	0.887938	0.802937			HF-1	0.68256			NC-6	1.22269			HF-1	47.8339
	NC-7	1.00055	1.04458	0.951568	0.837557			HF-2	0.477039			HF-1	1.57665			HF-2	22.67
	NC-8	0.887273	0.899777	0.785948	0.740187			HF-3	0.521923			HF-2	1.49809			HF-3	20.5499
	NC-9	0.910639	0.989011	0.921556	0.845975			HF-4	0.692981			HF-3	1.20462			HF-4	24.4325
	NC-10	1.02636	1.0133	0.908939	0.814363			HF-5	0.591029			HF-4	1.31127			HF-5	18.5909
	NC-11	0.743679	0.840243	0.806771	0.722817							HF-5	1.15378
	NC-12	0.849862	0.884439	0.97593	1.21218		Average	NC	1			HF-6	1.07087		Average	NC	8.59644
	NC-13	1.03773	1.01614	1.13339	1.69575			HF	0.593106							HF	26.8155
	NC-14	1.09947	1.05617	1.2241	1.63799						Average	NC	1
	NC-15	1.05565	1.02843	1.25821	1.75979		SEM	NC	0.0761007			HF	1.30255		SEM	NC	1.20446
	HF-1	0.990092	0.992481	0.938868	0.852466			HF	0.0427317							HF	5.34574
	HF-2	0.916319	0.921722	0.80748	0.574734						SEM	NC	0.0588111
	HF-3	1.02527	1.03185	0.898219	0.705277		P value	NC vs HF	0.00161907			HF	0.081413		P value	NC vs HF	0.0104652
	HF-4	1.05226	1.03359	0.994948	0.837557
	HF-5	0.750731	0.832204	0.741297	0.656274						P value	NC vs HF	0.0130637
	HF-6	1.00678	1.08259	1.41751	1.73046
	HF-7	0.680265	0.767508	0.973291	1.14351
	HF-8	0.678325	0.778948	1.01442	1.12506
	HF-9	0.910479	0.900157	0.966743	1.21333
	HF-10	0.951082	1.10113	1.57787	2.29965
	HF-11	0.813425	0.99555	1.361	1.63285
	HF-12	0.835754	0.970381	1.39603	1.83856
	HF-13	0.801741	1.10823	1.49856	2.00123
	HF-14	0.826036	1.0087	1.34386	1.94397
	HF-15	0.674782	0.956406	1.43734	1.74382
	HF-16	0.653872	0.897721	1.32095	1.81139
Average	NC	1	1	1	1
	HF	0.847951	0.961198	1.16802	1.38188
SEM	NC	0.0290937	0.0183922	0.0354447	0.0987714
	HF	0.0338988	0.026408	0.0684626	0.138653
P value	NC vs HF	0.00207037	0.243407	0.041212	0.0346333

## Sheet: Fig.3
		Fig. 3a	Fig. 3c	Fig. 3d				Fig. 3e
		Testes weight (g)	Sperm count (x10^6/ml)	Sperm motility (%)				Pregnancy rate (%)
	WT-1	0.222	6.84	60.3801			WT-1	0
	WT-2	0.24	3.2	50.9375			WT-2	25
	WT-3	0.258	5.28	58.9015			WT-3	50
	WT-4	0.214	7.89	72.1166			WT-4	33.3333
	WT-5	0.22	5.99	66.4441			WT-5	25
	WT-6	0.22	5.95	70.7563			WT-6	25
	WT-7	0.245	7.21	77.6699			WT-7	25
	WT-8	0.236	7.57	68.2959			WT-8	33.3333
	WT-9	0.251	6.93	68.1097			WT-9	25
	WT-10	0.21	4.8	66.4583			WT-10	0
	WT-11	0.244	9.82	76.1711			WT-11	50
	WT-12	0.245	7.83	65.7727			WT-12	33.3333
	WT-13	0.223	5.97	59.129			AdipoR1 KO-1	33.3333
	WT-14	0.223	7.36	69.5652			AdipoR1 KO-2	25
	WT-15	0.203	9.88	75			AdipoR1 KO-3	0
	WT-16	0.219	8.73	70.7904			AdipoR1 KO-4	0
	WT-17	0.219	4.74	64.7679			AdipoR1 KO-5	0
	WT-18	0.246	9.41	65.2497			AdipoR1 KO-6	25
	WT-19	0.243	8.47	77.4498			AdipoR1 KO-7	0
	WT-20	0.21	6.83	67.3499			AdipoR1 KO-8	25
	AdipoR1 KO-1	0.196	4.2	50.7143			AdipoR1 KO-9	33.3333
	AdipoR1 KO-2	0.176	2.41	66.39			AdipoR1 KO-10	25
	AdipoR1 KO-3	0.191	4.75	59.7895			AdipoR1 KO-11	0
	AdipoR1 KO-4	0.183	7.19	59.9444			AdipoR1 KO-12	0
	AdipoR1 KO-5	0.165	3.49	46.4183
	AdipoR1 KO-6	0.166	5.79	58.8946		Average	WT	27.0833
	AdipoR1 KO-7	0.176	5.32	51.6917			AdipoR1 KO	13.8889
	AdipoR1 KO-8	0.175	5.16	57.5581
	AdipoR1 KO-9	0.187	5.3	57.5472		SEM	WT	4.48588
	AdipoR1 KO-10	0.178	5.9	56.6102			AdipoR1 KO	4.27059
	AdipoR1 KO-11	0.167	6.21	53.9452
	AdipoR1 KO-12	0.167	2.18	37.6147		P value	WT vs AdipoR1 KO	0.0445712
	AdipoR1 KO-13	0.175	6.01	61.2313
	AdipoR1 KO-14	0.135	7.31	49.9316
	AdipoR1 KO-15	0.206	7.26	54.27
	AdipoR1 KO-16	0.156	6.02	56.1462
	AdipoR1 KO-17	0.174	5.48	53.6496
	AdipoR1 KO-18	0.2	6.5	46.3077
	AdipoR1 KO-19	0.146	5.67	54.321
	AdipoR1 KO-20	0.187	5.03	50.497
Average	WT	0.22955	7.035	67.5658
	AdipoR1 KO	0.1753	5.359	54.1736
SEM	WT	0.00356036	0.39654	1.51183
	AdipoR1 KO	0.00389203	0.317938	1.41891
P value	WT vs AdipoR1 KO	1.55592e-12	0.00212253	1.33831e-07

## Sheet: Fig.4
		Fig. 4a	Fig. 4b	Fig. 4c			Fig. 4d
		Caspase-9 /18S rRNA	Caspase-3 /18S rRNA	Caspase-6 /18S rRNA				Caspase-9 /a-tubulin	Caspase-3 /a-tubulin	Caspase-6 /a-tubulin
	WT-1	1.06988	1.29326	1.1936			WT-1	0.888112	0.860498	0.830225
	WT-2	0.96422	1.07863	0.955544			WT-2	1.09594	1.10216	0.937239
	WT-3	1.13624	0.932868	1.11219			WT-3	0.920758	1.01471	0.962653
	WT-4	1.11944	1.12402	1.14367			WT-4	1.05965	0.983057	1.08192
	WT-5	1.0062	1.05035	0.973419			WT-5	1.05576	0.980027	0.997079
	WT-6	0.887343	0.848828	0.829744			WT-6	0.979775	1.05956	1.19088
	WT-7	1.0164	0.988718	1.11302			AdipoR1 KO-1	1.21669	1.52328	1.68807
	WT-8	1.00204	0.978355	1.10455			AdipoR1 KO-2	1.31482	1.36972	1.64742
	WT-9	1.0256	1.22579	1.11282			AdipoR1 KO-3	1.13571	1.47351	1.65892
	WT-10	1.06121	0.925131	0.903353			AdipoR1 KO-4	0.948639	1.31563	1.61345
	WT-11	0.863512	0.866841	0.825141			AdipoR1 KO-5	1.23824	1.45001	1.81218
	WT-12	0.946403	0.906979	0.858826			AdipoR1 KO-6	1.06421	1.07715	1.53757
	WT-13	0.987025	1.00987	0.909733
	WT-14	0.986649	0.945954	1.07682		Average	WT	1	1	1
	WT-15	1.0013	1.15644	0.981451			AdipoR1 KO	1.15305	1.36822	1.6596
	WT-16	0.9778	1.09652	1.17161
	WT-17	1.01487	0.829634	0.935425		SEM	WT	0.0341955	0.033836	0.0507651
	WT-18	0.942405	0.763601	0.760409			AdipoR1 KO	0.0539922	0.0656527	0.0370852
	WT-19	0.991444	0.97821	1.03868
	AdipoR1 KO-1	1.13927	1.18427	1.14855		P value	WT vs AdipoR1 KO	0.0376497	0.000549019	1.02191e-06
	AdipoR1 KO-2	1.02412	1.19972	1.08037
	AdipoR1 KO-3	0.999626	1.47864	1.17821
	AdipoR1 KO-4	1.01971	1.34933	1.24064
	AdipoR1 KO-5	1.04798	1.34976	1.07929
	AdipoR1 KO-6	0.901787	1.13477	0.940544
	AdipoR1 KO-7	1.14077	1.3161	1.22438
	AdipoR1 KO-8	1.12315	1.42956	1.20914
	AdipoR1 KO-9	1.05412	1.01978	1.12786
	AdipoR1 KO-10	1.15258	1.31413	1.21503
	AdipoR1 KO-11	1.03951	1.47946	1.37971
	AdipoR1 KO-12	1.03283	1.57013	1.24992
	AdipoR1 KO-13	1.05487	1.23456	1.1223
	AdipoR1 KO-14	0.996786	1.46723	1.23188
	AdipoR1 KO-15	1.13826	1.30458	1.24932
	AdipoR1 KO-16	1.09014	1.73633	1.41582
	AdipoR1 KO-17	1.04458	1.43753	1.20488
	AdipoR1 KO-18	1.05263	0.995932	0.972488
	AdipoR1 KO-19	1.04048	1.40468	1.30137
	AdipoR1 KO-20	1.03706	1.17669	1.15064
Average	WT	1	1	1
	AdipoR1 KO	1.05651	1.32916	1.18612
SEM	WT	0.0155176	0.031679	0.0298911
	AdipoR1 KO	0.0136016	0.0407719	0.0260857
P value	WT vs AdipoR1 KO	0.00925277	2.24933e-07	3.49735e-05

## Sheet: Fig.5
		Fig. 5a				Fig. 5b				Fig. 5d
		pAMPK/AMPK				caspase-6 activity				%TUNEL(+) tubules (=TUNEL(+)tubules/total tubule)
	WT-1	1.29333			WT-1	0.768782			WT-1	4.3681
	WT-2	1.04604			WT-2	0.876732			WT-2	1.94676
	WT-3	0.832653			WT-3	0.878191			WT-3	3.86946
	WT-4	0.949243			WT-4	0.989059			WT-4	7.3313
	WT-5	0.984967			WT-5	1.29103			WT-5	2.4455
	WT-6	0.893774			WT-6	0.917578			AdipoR1 KO-1	18.9639
	AdipoR1 KO-1	0.79123			WT-7	1.01969			AdipoR1 KO-2	20.0002
	AdipoR1 KO-2	0.706816			WT-8	1.1612			AdipoR1 KO-3	27.6103
	AdipoR1 KO-3	0.84705			WT-9	1.12035			AdipoR1 KO-4	17.09
	AdipoR1 KO-4	1.0005			WT-10	0.977389			AdipoR1 KO-5	18.8828
	AdipoR1 KO-5	0.758421			AdipoR1 KO-1	1.02553
	AdipoR1 KO-6	0.759207			AdipoR1 KO-2	1.2108		Average	WT	3.99222
					AdipoR1 KO-3	0.999271			AdipoR1 KO	20.5094
Average	WT	1			AdipoR1 KO-4	1.00365
	AdipoR1 KO	0.810538			AdipoR1 KO-5	1.43982		SEM	WT	0.945569
					AdipoR1 KO-6	1.07659			AdipoR1 KO	1.83587
SEM	WT	0.0658914			AdipoR1 KO-7	0.958425
	AdipoR1 KO	0.0423879			AdipoR1 KO-8	1.14807		P value	WT vs AdipoR1 KO	4.3733e-05
					AdipoR1 KO-9	1.27644
P value	WT vs AdipoR1 KO	0.0361718			AdipoR1 KO-10	1.54778
				Average	WT	1
					AdipoR1 KO	1.16864
				SEM	WT	0.0490433
					AdipoR1 KO	0.0632596
				P value	WT vs AdipoR1 KO	0.0494277

## Sheet: Fig.6
		Fig. 6a				Fig. 6b				Fig. 6c
		caspase-6 activity			siRNA	AdipoR1/b actin			siRNA, Ad	caspase-6 activity
	PBS-1	0.940171			unrelated-1	0.979545			unrelated, Ad(-) -1	1.06773
	PBS-2	1.06197			unrelated-2	1.03103			unrelated, Ad(-) -2	1.00797
	PBS-3	1.03846			unrelated-3	0.989423			unrelated, Ad(-) -3	0.924303
	PBS-4	0.959402			AdipoR1-1	0.208976			unrelated, Ad(+) -1	0.87251
	Adiponectin-1	0.961538			AdipoR1-2	0.217629			unrelated, Ad(+) -2	0.828685
	Adiponectin-2	0.888889			AdipoR1-3	0.198826			unrelated, Ad(+) -3	0.824701
	Adiponectin-3	0.82906							AdipoR1, Ad(-) -1	1.05179
	Adiponectin-4	0.786325		Average	unrelated	1			AdipoR1, Ad(-) -2	0.976096
	AICAR-1	0.799145			AdipoR1	0.208477			AdipoR1, Ad(-) -3	0.940239
	AICAR-2	0.764957							AdipoR1, Ad(+) -1	0.976096
	AICAR-3	0.752137		SEM	unrelated	0.0157759			AdipoR1, Ad(+) -2	0.912351
	AICAR-4	0.790598			AdipoR1	0.00543375			AdipoR1, Ad(+) -3	0.884462
				P value	unrelated vs AdipoR1	1.18132e-06
Average	PBS	1						Average	unrelated, Ad(-)	1
	Adiponectin	0.866453							unrelated, Ad(+)	0.841965
	AICAR	0.776709							AdipoR1, Ad(-)	0.989376
									AdipoR1, Ad(+)	0.924303
SEM	PBS	0.0296462
	Adiponectin	0.0380388						SEM	unrelated, Ad(-)	0.0415948
	AICAR	0.0109476							unrelated, Ad(+)	0.0153155
									AdipoR1, Ad(-)	0.0328803
P value									AdipoR1, Ad(+)	0.027119
	PBS vs Adiponectin	0.0166
	PBS vs AICAR	0.0007						P value
									unrelated, Ad(-) vs unrelated, Ad(+)		0.0274
									unrelated, Ad(-) vs AdipoR1, Ad(-)		0.9945
									unrelated, Ad(-) vs AdipoR1, Ad(+)		0.3649
									unrelated, Ad(+) vs AdipoR1, Ad(-)		0.0384
									unrelated, Ad(+) vs AdipoR1, Ad(+)		0.3025
									AdipoR1, Ad(-) vs AdipoR1, Ad(+)		0.4818

## Sheet: Fig.7
		Fig. 7a	Fig. 7b				Fig. 7c				Fig. 7d				Fig. 7f
		Testes weight (g)	Sperm motility (%)				pAMPK/AMPK				caspase-6 activity				%TUNEL(+) tubules (=TUNEL(+)tubules/total tubule)
	AdipoRon (-) -1	0.221	52.8791			AdipoRon (-) -1	1.13502			AdipoRon (-) -1	0.822785			AdipoRon (-) -1	24.581
	AdipoRon (-) -2	0.209	53.9168			AdipoRon (-) -2	0.809455			AdipoRon (-) -2	1.02848			AdipoRon (-) -2	22.8571
	AdipoRon (-) -3	0.207	46.2139			AdipoRon (-) -3	0.959986			AdipoRon (-) -3	1.24736			AdipoRon (-) -3	26.4045
	AdipoRon (-) -4	0.255	54.6991			AdipoRon (-) -4	0.992272			AdipoRon (-) -4	1.17352			AdipoRon (-) -4	24.4186
	AdipoRon (-) -5	0.232	53.6006			AdipoRon (-) -5	1.10327			AdipoRon (-) -5	0.727848			AdipoRon (-) -5	22.8395
	AdipoRon (-) -6	0.176	58.5649			AdipoRon (+) -1	1.93224			AdipoRon (+) -1	0.572257			AdipoRon (+) -1	21.1957
	AdipoRon (-) -7	0.196	46.9958			AdipoRon (+) -2	2.08756			AdipoRon (+) -2	0.564346			AdipoRon (+) -2	17.7515
	AdipoRon (-) -8	0.187	38.5324			AdipoRon (+) -3	3.90243			AdipoRon (+) -3	0.764768			AdipoRon (+) -3	15.1515
	AdipoRon (-) -9	0.199	59.5787			AdipoRon (+) -4	4.51936			AdipoRon (+) -4	0.595992			AdipoRon (+) -4	17.037
	AdipoRon (-) -10	0.165	59.7598			AdipoRon (+) -5	2.19063			AdipoRon (+) -5	0.762131			AdipoRon (+) -5	14.3836
	AdipoRon (+) -1	0.233	64.3649
	AdipoRon (+) -2	0.227	65.1917		Average	AdipoRon (-)	1		Average	AdipoRon (-)	1		Average	AdipoRon (-)	24.2202
	AdipoRon (+) -3	0.231	66.1529			AdipoRon (+)	2.92644			AdipoRon (+)	0.651899			AdipoRon (+)	17.1038
	AdipoRon (+) -4	0.25	67.9076
	AdipoRon (+) -5	0.196	67.7218		SEM	AdipoRon (-)	0.0578199		SEM	AdipoRon (-)	0.0993936		SEM	AdipoRon (-)	0.659732
	AdipoRon (+) -6	0.193	63.3926			AdipoRon (+)	0.534953			AdipoRon (+)	0.0458391			AdipoRon (+)	1.19118
	AdipoRon (+) -7	0.17	61.0655
	AdipoRon (+) -8	0.191	63.6285		P value	AdipoRon (-) vs (+)	0.00718521		P value	AdipoRon (-) vs (+)	0.0129911		P value	AdipoRon (-) vs (+)	0.000796614
	AdipoRon (+) -9	0.192	57.7389
	AdipoRon (+) -10	0.227	69.3826
Average	AdipoRon (-)	0.2047	52.4741
	AdipoRon (+)	0.211	64.6547
SEM	AdipoRon (-)	0.00842358	2.14137
	AdipoRon (+)	0.00810213	1.09704
P value	AdipoRon (-) vs (+)	0.59647	8.11049e-05

## Sheet: Fig. S1
			Fig. S1a	Fig. S1b				Fig. S1c
			Sperm count (x10^6/ml)	Sperm motility (%)				Pregnancy rate (%)
		WT-1	4.96	69			WT-1	50
		WT-2	5.24	68.9			WT-2	25
		WT-3	5.03	68.5			WT-3	25
		WT-4	3.71	72.7			WT-4	75
		Akita-1	3.13	57.9			WT-5	0
		Akita-2	4.07	57.1			WT-6	25
		Akita-3	3.87	61.5			WT-7	0
		Akita-4	3.6	65.8			WT-8	50
		Akita-5	2.69	67			WT-9	25
							WT-10	75
							Akita-1	0
	Average	WT	4.735	69.775			Akita-2	25
		Akita	3.472	61.86			Akita-3	0
							Akita-4	0
	SEM	WT	0.346807	0.980965			Akita-5	0
		Akita	0.251086	2.00514			Akita-6	0
							Akita-7	25
	P value	WT vs Akita	0.0191361	0.0139541			Akita-8	25
							Akita-9	25
							Akita-10	25
						Average	WT	35
							Akita	12.5
						SEM	WT	8.49837
							Akita	4.16667
						P value	WT vs Akita	0.0287378
